# Supplementary material for: Engineered Removal of PD-1 From the Surface of CD19 CAR-T Cells Results in Increased Activation and Diminished Survival
Source: Front Mol Biosci. 2021 Oct 13;8:745286. doi: 10.3389/fmolb.2021.745286 (PMC8548718; doi:10.3389/fmolb.2021.745286)
Supplement: Supplementary file 1 [file Table2.XLSX]

## Sheet: Лист1
	control			a-PD-1-Fc-MTA			a-PD-1-GS-MTA			CAR19-T2A-a-PD-1-PEBL
1	91	94	90	87	83	91	89	93	85	87	85	91
3	93	91	87	56	48	63	34	40	38	88	88	94
6	92	88	95	31	19	44	20	27	17	92	96	82
9	97	100	93	11	7	18	10	14	8	94	91	87
12	95	92	96	0	0	0	0	0	0	92	99	89
