# Supplementary material for: Engineered Removal of PD-1 From the Surface of CD19 CAR-T Cells Results in Increased Activation and Diminished Survival
Source: Front Mol Biosci. 2021 Oct 13;8:745286. doi: 10.3389/fmolb.2021.745286 (PMC8548718; doi:10.3389/fmolb.2021.745286)
Supplement: Supplementary file 2 [file Table3.XLSX]

## Sheet: Лист1
			incubation with Nalm-6					incubation with Nalm-6 PD-L1
		Day	CAR19	CAR19-aPD1-PEBL	Mock T		Day	CAR19	CAR19-aPD1-PEBL	Mock T
		0	100	100	100		0	100	100	100
		3	4.12584	10.8893	104.344		3	8.27122	12.9	98.4281
		3.1	100	100	100		3.1	100	100	100
		6	3.12596	11.1566	90.9312		6	2.72562	11.0123	78.3095
		6.1	100	100	100		6.1	100	100	100
		9	8.18968	25.9828	78.6398		9	8.62006	42.9081	69.8675
		9.1	100	100	100		9.1	100	100	100
		12	70.8121	97.3636	95.8244		12	80.506	118.371	119.34
