# Supplementary material for: Engineered Removal of PD-1 From the Surface of CD19 CAR-T Cells Results in Increased Activation and Diminished Survival
Source: Front Mol Biosci. 2021 Oct 13;8:745286. doi: 10.3389/fmolb.2021.745286 (PMC8548718; doi:10.3389/fmolb.2021.745286)
Supplement: Supplementary file 3 [file Table4.XLSX]

## Sheet: Лист1
	Nalm-6						Nalm-6 PD-L1
Jurkat CAR19	37034.1	35813.8	29034.6	33200.9			27902.1	24891.4	29018.2	27841.8
Jurkat PD-1 CAR19	37937.2	37163.7	32914.7	34389.2	32437.4	34468.2	8802.88	7902.83	8135.22	6481.09	7309.78	8505.25
Jurkat CAR19-aPD-1-PEBL	36846.9	32411.5	34529.5	32788.6	33688.4		28272.1	26109.5	26456.1	28534.2	27310.2
Jurkat PD-1-a-PD-1-PEBL	35163.3	30970.9	33088.9	31938.8	29948.2		22337.6	19849.6	18030.4	18906.9	21112.7
Jurkat	861.266	566.08	753.093	578.817	576.047		62.8514	85.9571	183.686	25.3829	206.681
