# Supplementary material for: Engineered Removal of PD-1 From the Surface of CD19 CAR-T Cells Results in Increased Activation and Diminished Survival
Source: Front Mol Biosci. 2021 Oct 13;8:745286. doi: 10.3389/fmolb.2021.745286 (PMC8548718; doi:10.3389/fmolb.2021.745286)
Supplement: Supplementary file 4 [file Table1.XLSX]

## Sheet: Лист1
	CAR19					CAR19-PEBL					PD-1 CAR19 PEBL					200					40					8					1.6					0
	15383.9	13889.2	12229.1	12928.1	11134.8	10827.2	9334.92	8597.01	8903.37	8470.72	16957.8	16948.9	14530.3	15416.5	13321.4	22218.9	22234.8	21163.8	20571.5	19517.8	17026.2	16025.9	13718.8	15356.8	14377	7179.54	6448.61	7930.28	8206.44	5415.96	3833.53	3784.42	3279.24	3987.5	3617.26	4656.33	3696.82	3770.34	3453.99	3162
