# Supplementary material for: Engineered Removal of PD-1 From the Surface of CD19 CAR-T Cells Results in Increased Activation and Diminished Survival
Source: Front Mol Biosci. 2021 Oct 13;8:745286. doi: 10.3389/fmolb.2021.745286 (PMC8548718; doi:10.3389/fmolb.2021.745286)
Supplement: Supplementary file 5 [file Table5.XLSX]

## Sheet: Лист1
			PD-1				CAR19
	250		21.49	18.41	17.27	22.6	77.89	91.16	93.4	93.3
	125		39.12	36.23	26.78	43	50.79	77.56	46.1
	30		69.88	62.44	75.3		27.98	35.03	17.2
	0		95.28	92.5			1.29	3.2	0.97
